# Supplementary material for: Validation of Candidate Host Cell Entry Factors for Bovine Herpes Virus Type-1 Based on a Genome-Wide CRISPR Knockout Screen
Source: Viruses. 2024 Feb 15;16(2):297. doi: 10.3390/v16020297 (PMC10893506; doi:10.3390/v16020297)
Supplement: Supplementary file 1 [file viruses-16-00297-s001.zip]

Archive with 1 entries (1 files):
- viruses-2789917-supplementary.pdf
